# Supplementary material for: The Global Burden of Absenteeism Related to COVID-19 Vaccine Side Effects Among Healthcare Workers: A Systematic Review and Meta-Analysis
Source: Vaccines (Basel). 2024 Oct 19;12(10):1196. doi: 10.3390/vaccines12101196 (PMC11511213; doi:10.3390/vaccines12101196)
Supplement: Supplementary file 1 [file vaccines-12-01196-s001.zip]

Archive with 1 entries (1 files):
- vaccines-3222933-supplementary.pdf
